# Supplementary material for: Nomogram for predicting postoperative pulmonary complications in spinal tumor patients
Source: BMC Anesthesiol. 2024 Feb 8;24:56. doi: 10.1186/s12871-024-02443-7 (PMC10851528; doi:10.1186/s12871-024-02443-7)
Supplement: Supplementary file 1 — Supplementary Material 1: Appendix: Definitions of variables. Figure S1. Flow chart of inclusion. Figure S2. Distribution of missing values. Figure S3. The linearity of continuous variables with the log odds outcome. Figure S4. Correlations between variables. Figure S5. Analysis of the linear relationship between continuous independent variable and LogitP [file 12871_2024_2443_MOESM1_ESM.xlsx]

## Sheet: Table S1
Table S1 Definition of Postoperative Pulmonary Complications
Complications	Definitions
Respiratory failure1	PaO2 < 60 mmHg or SpO2 < 90% despite oxygen therapy, or need for non-invasive mechanical ventilation
Unplanned prolonged invasive mechanical ventilation	placement of a breathing tube that was not intended or planned （>48h after the end of surgery）
Acute respiratory distress syndrome2	According to the Berlin definition
Pneumonia3	having at least 1 definitive chest radiologic examination and at least 1 sign of pneumonia (fever, leukocytosis, or altered mental status with no other cause), as well as at least 1 microbiologic laboratory finding (positive cultures from blood, bronchoalveolar lavage, or pleural fluid specimens) or at least 2 symptoms (purulent sputum, worsening cough, dyspnea or tachypnea, rales or rhonchi, or …
Atelectasis4	Lung opacification with a shift of the mediastinum, hilum, or hemidiaphragm toward the affected area, and compensatory overinflation in the adjacent nonatelectatic lung(based on radiology reports/medical chart)
Pleural effusion5	pleural effusion requiring percutaneous intervention
References 1. Neto AS, da Costa LGV, Hemmes SNT, Canet J, Hedenstierna G, Jaber S, Hiesmayr M, Hollmann MW, Mills GH, Vidal Melo MF, Pearse R, Putensen C, Schmid W, Severgnini P, Wrigge H, Gama de Abreu M, Pelosi P, Schultz MJ; LAS VEGAS. The LAS VEGAS risk score for prediction of postoperative pulmonary complications: An observational study. Eur J Anaesthesiol. 2018 Sep;35(9):691-701. 2. ARDS De…

## Sheet: Table S2
Table S2 Values of Pearson`s test
Variables	Age	Gender	BMI	Smoking	Alcohol	ASA	Preoperative_anaemia	Preoperative_hypoproteinemia	Metastasis	Level_of_tumor	Type_of_surgery	Type_of_anesthesia	Segments	Approach	Blood_loss	Blood_transfusion	Intraoperative_hypotension	Crystalloid	Colloid	Duration_of_surgery
Age	1	0.191925	-0.08173	0.097871	0.073232	0.1849	0.096952	0.104609	-0.04088	0.009397	0.082677	-0.0178	-0.07983	-0.05959	0.012822	0.041912	0.099611	-0.05832	-0.06022	-0.07994
Gender	0.191925	1	0.07748	0.394011	0.354215	0.029761	-0.00292	0.0402	-0.05793	0.043492	-0.00662	0.047811	-0.07818	0.041884	-0.01533	-0.07402	0.023103	0.039165	0.037839	0.035552
BMI	-0.08173	0.07748	1	0.064721	0.177662	-0.08792	-0.10562	-0.12455	-0.02881	0.033413	0.005126	0.023418	0.047793	0.014937	0.007903	-0.01984	0.121826	0.07394	0.020571	0.110133
Smoking	0.097871	0.394011	0.064721	1	0.59223	0.037133	-0.05996	0.028745	-0.03561	0.09449	-0.00626	-0.01216	-0.06928	0.005414	-0.00481	-0.06278	0.007708	0.053262	0.062717	0.015241
Alcohol	0.073232	0.354215	0.177662	0.59223	1	-2.8e-05	-0.00545	0.000242	-0.0615	0.011583	-0.04283	0.021955	-0.02324	0.021056	-0.01498	-0.0243	0.015139	0.018351	0.028056	0.040275
ASA	0.1849	0.029761	-0.08792	0.037133	-2.8e-05	1	0.144343	0.190367	0.074125	-0.07579	-0.00898	0.001716	0.063065	0.06534	0.013943	0.13634	0.115691	-0.01317	0.027787	0.022021
Preoperative_anaemia	0.096952	-0.00292	-0.10562	-0.05996	-0.00545	0.144343	1	0.327754	0.126642	-0.07254	-0.02784	0.022423	-0.00753	0.003561	-0.01203	0.155975	-0.00844	-0.13408	-0.04646	-0.04319
Preoperative_hypoproteinemia	0.104609	0.0402	-0.12455	0.028745	0.000242	0.190367	0.327754	1	0.098687	-0.0355	0.039613	-0.03854	0.029775	0.028606	0.041511	0.136376	0.030355	-0.00025	0.002266	0.008506
Metastasis	-0.04088	-0.05793	-0.02881	-0.03561	-0.0615	0.074125	0.126642	0.098687	1	-0.50623	-0.08173	-0.01787	0.202404	-0.16752	-0.19229	-0.05331	-0.01317	-0.26356	-0.11195	-0.15613
Level_of_tumor	0.009397	0.043492	0.033413	0.09449	0.011583	-0.07579	-0.07254	-0.0355	-0.50623	1	0.155063	0.066432	-0.12298	0.307166	0.232371	0.247894	0.009833	0.212371	0.177207	0.170237
Type_of_surgery	0.082677	-0.00662	0.005126	-0.00626	-0.04283	-0.00898	-0.02784	0.039613	-0.08173	0.155063	1	0.012589	0.047186	0.010282	0.07516	0.045526	0.003773	0.093493	0.081268	0.113759
Type_of_anesthesia	-0.0178	0.047811	0.023418	-0.01216	0.021955	0.001716	0.022423	-0.03854	-0.01787	0.066432	0.012589	1	0.05702	-0.05693	0.021946	0.114277	-0.02011	0.019382	-0.07039	0.070381
Segments	-0.07983	-0.07818	0.047793	-0.06928	-0.02324	0.063065	-0.00753	0.029775	0.202404	-0.12298	0.047186	0.05702	1	0.052042	0.11485	0.212876	0.099416	0.127807	0.127291	0.234759
Approach	-0.05959	0.041884	0.014937	0.005414	0.021056	0.06534	0.003561	0.028606	-0.16752	0.307166	0.010282	-0.05693	0.052042	1	0.339027	0.27085	0.063073	0.342985	0.310283	0.405799
Blood_loss	0.012822	-0.01533	0.007903	-0.00481	-0.01498	0.013943	-0.01203	0.041511	-0.19229	0.232371	0.07516	0.021946	0.11485	0.339027	1	0.469132	0.201201	0.717127	0.622777	0.627861
Blood_transfusion	0.041912	-0.07402	-0.01984	-0.06278	-0.0243	0.13634	0.155975	0.136376	-0.05331	0.247894	0.045526	0.114277	0.212876	0.27085	0.469132	1	0.14072	0.289297	0.375034	0.442897
Intraoperative_hypotension	0.099611	0.023103	0.121826	0.007708	0.015139	0.115691	-0.00844	0.030355	-0.01317	0.009833	0.003773	-0.02011	0.099416	0.063073	0.201201	0.14072	1	0.211153	0.135226	0.103139
Crystalloid	-0.05832	0.039165	0.07394	0.053262	0.018351	-0.01317	-0.13408	-0.00025	-0.26356	0.212371	0.093493	0.019382	0.127807	0.342985	0.717127	0.289297	0.211153	1	0.54995	0.678038
Colloid	-0.06022	0.037839	0.020571	0.062717	0.028056	0.027787	-0.04646	0.002266	-0.11195	0.177207	0.081268	-0.07039	0.127291	0.310283	0.622777	0.375034	0.135226	0.54995	1	0.549913
Duration_of_surgery	-0.07994	0.035552	0.110133	0.015241	0.040275	0.022021	-0.04319	0.008506	-0.15613	0.170237	0.113759	0.070381	0.234759	0.405799	0.627861	0.442897	0.103139	0.678038	0.549913	1

## Sheet: Table S3
Table S3 Values of mantel`test
Outcome	Variables	r	p.value	rd	pd
PPCs	Age	-0.00659	0.661	< 0.2	>= 0.05
PPCs	Gender	0.016025	0.046	< 0.2	0.01 - 0.05
PPCs	BMI	-0.03264	0.982	< 0.2	>= 0.05
PPCs	Smoking	-0.04362	0.939	< 0.2	>= 0.05
PPCs	Alcohol	-0.03393	0.904	< 0.2	>= 0.05
PPCs	ASA	0.04915	0.055	< 0.2	>= 0.05
PPCs	Preoperative_anaemia	0.00379	0.378	< 0.2	>= 0.05
PPCs	Preoperative_hypoproteinemia	0.021072	0.266	< 0.2	>= 0.05
PPCs	Metastasis	-0.01155	0.699	< 0.2	>= 0.05
PPCs	Level_of_tumor	-0.06338	0.999	< 0.2	>= 0.05
PPCs	Type_of_surgery	-0.01894	0.728	< 0.2	>= 0.05
PPCs	Type_of_anesthesia	-0.01206	0.683	< 0.2	>= 0.05
PPCs	Segments	-0.04482	0.904	< 0.2	>= 0.05
PPCs	Approach	0.004132	0.445	< 0.2	>= 0.05
PPCs	Blood_loss	0.101557	0.015	< 0.2	0.01 - 0.05
PPCs	Blood_transfusion	-0.03515	1	< 0.2	>= 0.05
PPCs	Intraoperative_hypotension	0.020985	0.322	< 0.2	>= 0.05
PPCs	Crystalloid	0.088142	0.015	< 0.2	0.01 - 0.05
PPCs	Colloid	0.049349	0.054	< 0.2	>= 0.05
PPCs	Duration_of_surgery	0.052161	0.059	< 0.2	>= 0.05

## Sheet: Table S4
Table S4 Evaluation results of variance inflation factors
Variables	vif
BMI1	1.00277
Level_of_tumor2	3.46663
Level_of_tumor3	3.05445
Level_of_tumor4	1.98771
Blood_loss	1.27479
Blood_transfusion1	1.32305
